# Supplementary material for: Matrix Metalloproteinases and Tissue Inhibitors of Metalloproteinases in Extracellular Matrix Remodeling during Left Ventricular Diastolic Dysfunction and Heart Failure with Preserved Ejection Fraction: A Systematic Review and Meta-Analysis
Source: Int J Mol Sci. 2020 Sep 14;21(18):6742. doi: 10.3390/ijms21186742 (PMC7555240; doi:10.3390/ijms21186742)
Supplement: Supplementary file 1 [file ijms-21-06742-s001.zip]

Archive with 5 entries (5 files):
- IJMS Supplemental Material file.docx
- IJMS Supplemental Table S1 study overview.xlsx
- IJMS Supplemental Table S2 Cardiac outcomes.xlsx
- IJMS Supplemental Table S3 Fibrotic outcomes.xlsx
- IJMS Supplemental Table S4 MMP TIMP outcomes.xlsx
