# Supplementary material for: Matrix Metalloproteinases and Tissue Inhibitors of Metalloproteinases in Extracellular Matrix Remodeling during Left Ventricular Diastolic Dysfunction and Heart Failure with Preserved Ejection Fraction: A Systematic Review and Meta-Analysis
Source: Int J Mol Sci. 2020 Sep 14;21(18):6742. doi: 10.3390/ijms21186742 (PMC7555240; doi:10.3390/ijms21186742)
Supplement: Supplementary file 1 [file ijms-21-06742-s001.zip › IJMS Supplemental Table S1 study overview.xlsx]

## Sheet: Blad1
	Alterations	Underlying pathology	Disease method	Animal	Strain	Sex	Control group vs Experimental group	Experimental duration	Author, year
	Aging	Aging	Aging	Mice	C57BL/6	M/F	Young (6-9 months) vs senescent (26-34 months)	≤ 9 vs ≤ 34 months	Chiao, 2012a
	Aging	Aging	Aging	Mice	C57BL/6	M/F	Young (6-9 months) vs old (18-24 months)	≤ 9 vs ≤ 24 months	Chiao, 2012b
	Aging	Aging	Aging	Mice	C57BL/6	F	Young (7 +/- 1 months) vs old (20 +/- 2 months)	≤ 8 vs ≤ 22 months	Ma, 2012
	Hemodynamic	Pressure overload	TAC	Guinea pigs	Outbred	M	Sham vs partial descending aortic banding (cLVH)	12 weeks	Tozzi, 2007
	Hemodynamic	Pressure overload	TAC	Mice	C57BL/6	N.D.	Sham vs banding of the ascending aorta (AB)	4 weeks	Engebretsen, 2013
	Hemodynamic	Pressure overload	AngII induced hypertension	Mice	C57BL/6	M	Vehicle vs AngII pump (1.5 mg/kg for 14 days)	2 weeks	Fan, 2014
	Hemodynamic	Pressure overload	AngII induced hypertension	Mice	C57BL/6	M	Normal diet vs Normal diet + AngII pump (1500 ng/kg/min for 7 days)	20 weeks	Reddy, 2018a
	Hemodynamic	Pressure overload	* AngII induced hypertension on top of a obese background	Mice	C57BL/6	M	HFD vs HFD + AngII pump (1500 ng/kg/min for 7 days)	20 weeks	Reddy, 2018b
	Hemodynamic	Pressure overload	Aldosterone induced hypertension	Mice	C57BL/6	N.D.	UNX + Sham + 1% NaCl (water) vs UNX + Aldosterone pump (0.15 ug/h for 4 weeks) + 1% NaCl (water)	4 weeks	Sam, 2010a
	Hemodynamic	Pressure overload	Aldosterone induced hypertension on top of a APN-KO background	Mice	APN-KO	N.D.	APN-KO UNX + Sham + 1% NaCl (water) vs APN-KO UNX + Aldosterone pump (0.15 ug/h for 4 weeks) + 1% NaCL (water)	4 weeks	Sam, 2010b
	Hemodynamic	Pressure overload	AngII induced hypertension	Mice	C57BL/6	M	Vehicle vs AngII pump (1.5 mg/kg for 14 days)	2 weeks	Zhong, 2010
	Hemodynamic	Pressure overload	* Salt-induced hypertension on top of a obese background	Rat	ZSF1	M	Obese vs Obesity + DOCA + high salt diet (6%)	17 weeks	Brandt, 2019a
	Hemodynamic	Pressure overload	TAC	Rat	Wistar Han	M	Sham vs Banded (BA)	12 weeks	Falcao, 2011a
	Hemodynamic	Pressure overload	Genetic hypertensive background	Rat	Wistar & SHR	M	Wistar sedentary vs SHR sedentary	16 weeks	Pagan, 2019a
	Hemodynamic	Pressure overload	Hypertension on top of a excercise challenged background	Rat	Wistar & SHR	M	Wistar + exercise vs SHR + exercise	16 weeks	Pagan, 2019b
	Hemodynamic	Pressure overload	Excercise challenge on top of a hypertensive background	Rat	SHR	M	SHR + exercise vs SHR sedentary	16 weeks	Pagan, 2019c
	Hemodynamic	Pressure overload	Salt-induced hypertension	Rat	Dahl SS	M	Low salt diet (0.3%) vs high salt diet (8%)	15 weeks	Sakata, 2004
	Hemodynamic	Pressure overload	Genetic hypertensive background	Rat	Wistar & SHR	M	Wistar vs SHR	5 weeks	Xu, 2012
	Hemodynamic	Pressure overload	TAC	Swine	Yucatan	M	Sendentary control vs sedentary banding of the ascending aorta	23 weeks	Marshall, 2012a
	Hemodynamic	Pressure overload	Excercise challenge on top of TAC	Swine	Yucatan	M	Exercise banding of the ascending aorta vs sedentary banding of the ascending aorta	23 weeks	Marshall, 2012b
	Metabolic	Diabetes	Diabetes	Mice	C57BL/6	N.D.	Vehicle vs STZ (50 mg/kg i.p. for 5 days)	8 weeks	Westermann, 2007
	Metabolic	Diabetes	Diabetes	Mice	C57BL/6	M	Vehicle control vs STZ control (55 mg/kg i.p. for 5 days)	12 weeks	Tate, 2016
	Metabolic	Diabetes	Diabetes	Mice	C57BL/6	M	Vehicle vs STZ (160 mg/kg i.p.)	8 weeks	Matsushima, 2006
	Metabolic	Diabetes	Diabetes	Mice	CD-1	M	Vehicle vs STZ (200 mg/kg i.p.)	9 weeks	Tsutsui, 2007
	Metabolic	Diabetes	* Diabetes on top of a genetic hypertensive background	Rat	Ren-2	F	Vehicle vs STZ (55 mg/kg i.v.)	6 weeks	Samuel, 2008
	Metabolic	Obesity	HFD	Mice	C57BL/6	M	Normal diet vs HFD	20 weeks	Reddy, 2018c
	Metabolic	Obesity	* Obesity on top of a AngII induced hypertensive background	Mice	C57BL/6	M	Normal diet + AngII pump vs HFD + AngII pump (1500 ng/kg/min for 7 days)	20 weeks	Reddy, 2018d
	Metabolic	Obesity	APN-KO on top of aldosterone induced hypertensive background	Mice	C57Bl/6 & APN-KO	N.D.	UNX + Aldosterone pump (0.15 ug/h) + 1% NaCl (water) vs APN-KO UNX + Aldosterone pump (0.15 ug/h for 4 weeks) 1% NaCl (water)	4 weeks	Sam, 2010c
	Metabolic	Obesity	Leptin supplementation on top of a obese background	Mice	Ob/ob	F	Ob/ob vs ob/ob + leptin (0.1 ug/g bw)	8 weeks	Zibadi, 2011a
	Metabolic	Obesity	Obesity	Mice	C57Bl/6 & ob/ob	F	C57Bl/6 vs ob/ob	8 weeks	Zibadi, 2011b
	Metabolic	Obesity	Obesity	Rabbit	New Zealand White	N.D.	Normal diet vs HFD	≤ 20 weeks	Nachar, 2019
	Metabolic	Obesity	* Genetic obese background	Rat	ZSF1	M	Lean vs Obese	17 weeks	Brandt, 2019b
	Metabolic	Obesity	* Obesity on top of a salt-induced hypertensive background	Rat	ZSF1	M	Lean + DOCA + high salt diet (6%) vs Obesity + DOCA + high salt diet (6%)	17 weeks	Brandt, 2019c
	Metabolic/Hemodynamic	Metabolic syndome	TAC and diabetes	Rat	Wistar Han	M	Vehicle vs BA + STZ (65 mg/kg i.p.)	12 weeks	Falcao, 2011b
	Metabolic/Hemodynamic	Metabolic syndome	Metabolic syndrome (obesity, hypertension)	Swine	Ossabow	F	Sham vs Western diet + aortic banding	10 months	Olver, 2019
	Metabolic/Hemodynamic	Metabolic syndome	Metabolic syndome (diabetes, hypertension, obesity)	Swine	Yorkshire x Landrace	F	Sham vs STZ (50 mg/kg i.v. 3 days) + kidney embolisation + HFD + NaCL	6 months	Sorop, 2018
			* This model contains multiple characteristics with metabolic syndrome. However, the comparison focusses on one specific parameter within that background
