# Supplementary material for: Matrix Metalloproteinases and Tissue Inhibitors of Metalloproteinases in Extracellular Matrix Remodeling during Left Ventricular Diastolic Dysfunction and Heart Failure with Preserved Ejection Fraction: A Systematic Review and Meta-Analysis
Source: Int J Mol Sci. 2020 Sep 14;21(18):6742. doi: 10.3390/ijms21186742 (PMC7555240; doi:10.3390/ijms21186742)
Supplement: Supplementary file 1 [file ijms-21-06742-s001.zip › IJMS Supplemental Table S2 Cardiac outcomes.xlsx]

## Sheet: Blad1
Author, year	Group	Remarks	Mean		SEM		N	Mean		SEM		N	Mean		SEM		N	Mean		SEM		N	Mean		SEM		N	Mean		SEM		N	Mean		SEM		N
		a) obese vs lean	SBP (mmHg)					HR (bpm)					SV (ul)					CO (ml/min)					CI (ml/min/100g)					EF (%)					E/e' (ratio)
Brandt, 2019	Lean	b) obese + ds vs lean + ds	153	+/-	3		6	381	+/-	9		6	212	+/-	19		6	81	+/-	7		6	18.2	+/-	1.6		6	73	+/-	2		6	15.9	+/-	0.9		6
Brandt, 2019	Lean + DOCA + NaCl	c) lean + ds vs lean	179	+/-	4	c	7	362	+/-	8		7	217	+/-	23		7	79	+/-	8		7	18.7	+/-	1.7		7	70	+/-	3		7	17.5	+/-	0.6		7
Brandt, 2019	Obese	d) obese + ds vs obese	150	+/-	1		6	308	+/-	9	a	6	178	+/-	19		6	55	+/-	6		6	9.5	+/-	1.2	a	6	65	+/-	1	a	6	20.5	+/-	0.6	a	6
Brandt, 2019	Obese + DOCA + NaCl	all P<0.05	213	+/-	5	b, d	7	292	+/-	6	b	7	187	+/-	19		7	55	+/-	5		7	9	+/-	0.9	b	7	59	+/-	2	b, d	7	22.9	+/-	0.7	b, d	7
			Mean		SEM		N	Mean		SEM		N	Mean		SEM		N	Mean		SEM		N	Mean		SEM		N	Mean		SEM		N	Mean		SEM		N	Mean		SEM		N	Mean		SEM		N
			FS (%)					SBP (mmHg)					DBP (mmHg)					HR (bpm)					EDD (mm)					ESD (mm)					E/A (ratio)					IVSd (mm)					Aortic peak velocity (cm/s)
Chiao, 2012	Young	a) compared to young	41	+/-	1		15	108	+/-	2		21	94	+/-	2		21	453	+/-	5		15	3.33	+/-	0.09		15	1.99	+/-	0.09		15	1.4427	+/-	0.0287		12	0.8	+/-	0.03		15	104.63	+/-	4.62963		12
Chiao, 2012	Senescent	b) compared to old	36	+/-	1		24	105	+/-	3		13	90	+/-	3		13	471	+/-	8		24	3.46	+/-	0.09		24	2.23	+/-	0.09		24	1.1851	+/-	0.0172	a, b	12	0.84	+/-	0.02		24	99.0741	+/-	2.77778		12
Chiao, 2012	Old	all P<0.05	39	+/-	2		19	108	+/-	2		19	95	+/-	2		19	458	+/-	3		19	3.49	+/-	0.07		19	2.15	+/-	0.08		19	1.2767	+/-	0.0286	a	12	0.81	+/-	0.03		19	92.5926	+/-	2.77778		12
			Mean		SEM		N	Mean		SEM		N	Mean		SEM		N	Mean		SEM		N	Mean		SEM		N	Mean		SEM		N	Mean		SEM		N	Mean		SEM		N	Mean		SEM		N	Mean
			FS (%)					HR (bpm)					E' (mm/s)					E/e' (ratio)					S' (mm/s)					CO (ml/min)					a' (mm/s)					Mitral flow deceleration (cm/s2)					Vmax (m/s)					PWTd (mm)
Engebretsen, 2013	Control	a) P< 0.05	22.1	+/-	1.26		8 a 11	462	+/-	27.8		8 a 11	16.5	+/-	2.11		8 a 11	45.5	+/-	5.2		8 a 11	18.1	+/-	0.83		8 a 11	28.6	+/-	4.6		8 a 11	13.5	+/-	0.49		8 a 11	3397	+/-	455		8 a 11	n.m.	+/-	n.m.		8 a 11	0.8	+/-
Engebretsen, 2013	TAC	b) P<0.01	25.11	+/-	1.9		11 a 13	470	+/-	15		11 a 13	23.2	+/-	1.86	a	11 a 13	39.9	+/-	3.07	b	11 a 13	14.8	+/-	0.76		11 a 13	24.9	+/-	1.92		11 a 13	12.3	+/-	1.08		11 a 13	4279	+/-	308		11 a 13	4.09	+/-	0.11		11 a 13	1.08	+/-
			Mean		SEM		N	Mean		SEM		N	Mean		SEM		N	Mean		SEM		N	Mean		SEM		N			SEM		N			SEM		N
			LVPes (mmHg)					LVWstress (mmHg/ul)					Ea (mmHg/ul)					ESPVR (mmHg/ul)					Tau (ms)					LVPed (mmHg)					EDPVR (mmHg/ul)
Falcao, 2011	Sham	a) compared to sham	97.6821	+/-	4.63576		10	125.207	+/-	9.91736		10	1.13716	+/-	0.21945		10	7.72414	+/-	1.88235		10	11.8826	+/-	0.39951		10	5.33878	+/-	0.39183		10	0.08384	+/-	0.01802		10
Falcao, 2011	TAC	b) compared to TAC	133.775	+/-	6.95365	a	10	197.934	+/-	15.2893	a	10	2.45885	+/-	0.33417	a	10	5.84178	+/-	1.8499		10	14.0254	+/-	0.7385	a	10	5.51837	+/-	0.29387		10	0.07729	+/-	0.02162		10
Falcao, 2011	Diabetic TAC	all P<0.05	152.318	+/-	9.93378	a	12	185.537	+/-	11.9835	a	12	2.30923	+/-	0.22942	a, b	12	4.07302	+/-	0.50304	a	12	13.8196	+/-	0.52058	a	12	6.72653	+/-	0.70204	a	12	0.14378	+/-	0.02063	a, b	12
			Mean		SEM		N	Mean		SEM		N	Mean		SEM		N	Mean		SEM		N	Mean		SEM		N	Mean		SEM		N	Mean		SEM		N	Mean		SEM		N	Mean		SEM		N	Mean
			EF (%)					HR (bpm)					E/A (ratio)					E' (mm/s)					E/e' (ratio)					A' (mm/s)					E'/A' (ratio)					E wave (mm/s)					A wave (mm/s)					E wave deceleration time (m/s2)
Fan, 2014	Control	a) P< 0.05	59.99	+/-	1.34		12	479	+/-	19		12	1.52	+/-	0.04		12	31.64	+/-	1.51		12	24.75	+/-	1.35		12	26.18	+/-	1.89		12	1.24	+/-	0.06		12	770.47	+/-	29.19		12	512.48	+/-	27.65		12	36.787	+/-
Fan, 2014	AngII		62.39	+/-	3.31		8	477	+/-	18		8	1.37	+/-	0.04	a	8	28.3	+/-	1.49		8	25.43	+/-	0.8		8	25.6	+/-	2.65		8	1.17	+/-	0.12		8	716.76	+/-	36		8	526.75	+/-	34.53		8	29.64	+/-
			Mean		SEM		N	Mean		SEM		N	Mean		SEM		N	Mean		SEM		N	Mean		SEM		N	Mean		SEM		N	Mean		SEM		N	Mean		SEM		N	Mean		SEM		N	Mean
			FS (%)					HR (bpm)					SBP (mmHg)					DBP (mmHg)					EDD (mm)					ESD (mm)					E/A (ratio)					Peak E flow (cm/s)					Peak A flow (cm/s)					Mean aortic flow (cm/s)
Ma, 2012	Young	a) P< 0.05	41	+/-	1		9	461	+/-	8		9	108	+/-	3		9	92	+/-	3		9	3.22	+/-	0.08		9	1.91	+/-	0.09		9	1.46	+/-	0.04		9	77	+/-	2		9	53	+/-	2		9	27	+/-
Ma, 2012	Old		38	+/-	3		7	449	+/-	4		7	106	+/-	3		7	96	+/-	3		7	3.34	+/-	0.09		7	2.08	+/-	0.14		7	1.31	+/-	0.05		7	64	+/-	3	a	7	49	+/-	2		7	22	+/-
			Mean		SEM		N	Mean		SEM		N	Mean		SEM		N	Mean		SEM		N	Mean		SEM		N	Mean		SEM		N	Mean		SEM		N	Mean		SEM		N	Mean		SEM		N	Mean
			Torsion (degrees)					HR (bpm)					ESPVR (mmHg/ml)					PRSW (mmHg)					LVESV (mL)					LVESP (mmHg)					SW (J)					Cardiac output (l/min)					RPP (bpm/mmHg)					SV (mL)
Marshall, 2012	Control	a) P< 0.05 vs Control	7.4599	+/-	0.3576		4	92	+/-	4		4	7	+/-	3		4	48	+/-	7		4	54	+/-	8		4	101	+/-	5		4	0.41	+/-	0.1		4	3.6	+/-	0.8		4	8912	+/-	591		4	40	+/-
Marshall, 2012	TAC	b) P< 0.05 vs Control and exercise	10.219	+/-	0.7153	a	5	112	+/-	5		5	12	+/-	3		5	71	+/-	10		5	93	+/-	9	a	5	112	+/-	13		5	0.69	+/-	0.05	a	5	5.9	+/-	0.5		5	11764	+/-	1669		5	57	+/-
Marshall, 2012	TAC + exercise		11.0365	+/-	0.6642	a	5	98	+/-	8		5	11	+/-	4		5	74	+/-	7		5	72	+/-	9		5	106	+/-	3		5	0.072	+/-	0.06	a	5	5.9	+/-	1		5	9019	+/-	698		5	68	+/-
			Mean		SE		N	Mean		SE		N	Mean		SE		N	Mean		SE		N	Mean		SE		N	Mean		SE		N	Mean		SE		N	Mean		SE		N	Mean		SE		N	Mean
			HR (bpm)					LV EDD (mm)					LV ESD (mm)					FS (%)					IVS (mm)					PW (mm)					E/A ratio					Dct (ms)					HR (bpm) [hemodynamic]					SAP (mmHg)
Matsushima, 2006	Control	a) P< 0.05	466	+/-	12		16	3.7	+/-	0.1		16	2.4	+/-	0.1		16	35.1	+/-	0.5		16	0.71	+/-	0.02		16	0.74	+/-	0.02		16	1.49	+/-	0.06		16	33.6	+/-	0.6		16	438	+/-	12		13	98	+/-
Matsushima, 2006	Diabetes	b) P< 0.01	417	+/-	6		13	3.5	+/-	0.1		13	2.3	+/-	0.1		13	34.1	+/-	0.7		13	0.68	+/-	0.02		13	0.72	+/-	0.02		13	1.28	+/-	0.06		13	45.3	+/-	1.6	b	13	413	+/-	4		13	102	+/-
			Mean		SEM		N	Mean		SEM		N	Mean		SEM		N	Mean		SEM		N	Mean		SEM		N	Mean		SEM		N
		a) P< 0.05	FS (%)					EF (%)					E wave velocity (cm/s)					E-wave deceleration time (m/s2)					Lateral E/Em ratio					Lateral Em/Am ratio
Nachar, 2019	Normal diet	b) P< 0.01	38.4646	+/-	1.49606		5 a 8	76.1373	+/-	3.51931		5 a 8	60.797	+/-	6.081		5 a 8	18.56	+/-	4.4		5 a 8	6.7964	+/-	1.4371		5 a 8	1.6254	+/-	0.2776		5 a 8
Nachar, 2019	HFD	c) P< 0.001	38.7008	+/-	1.25984		3 a 9	76.824	+/-	2.83262		3 a 9	101.6	+/-	18.09	c	3 a 9	30.72	+/-	9.68	b	3 a 9	12.096	+/-	1.886	c	3 a 9	0.9597	+/-	0.2358	a	3 a 9
			Mean		SE		N	Mean		SE		N	Mean		SE		N	Mean		SE		N	Mean		SE		N	Mean		SE		N	Mean		SE		N	Mean		SE		N	Mean		SE		N	Mean
			HR (bpm)					LVESV (mL)					LVESP (mm/Hg)					LVEF (%)					LV SV (mL)					LV SVI (mL/m2)					ESPVR (mmHg/mL)					PRSW (mm/Hg)					LVEDV (mL)					LVEDP (mm/Hg)
Olver, 2019	Control	a) P< 0.05	94	+/-	17		5	48	+/-	6		5	94	+/-	12		5	52	+/-	3		5	50	+/-	2		5	46	+/-	1		5	11	+/-	5		5	65	+/-	10		5	98	+/-	6		5	10	+/-
Olver, 2019	WD + AB	b) P < 0.0001	80	+/-	8		5	33	+/-	9		5	102	+/-	6		5	63	+/-	5		5	51	+/-	5		5	34	+/-	4	a	5	23	+/-	7		5	91	+/-	8		5	84	+/-	12		5	8	+/-
			Mean		SD		N	Mean		SD		N	Mean		Percentiles		N	Mean		SD		N	Mean		Percentiles		N	Mean		Percentiles		N	Mean		Percentiles		N	Mean		Percentiles		N	Mean		SD		N	Mean
			HR (bpm)					EF					EFS (%)					Tei index					Mitral E (cm/s)					Mitral A (cm/s)					E/A ratio					IVRT (ms)					PWSV (mm/s)					TDI-S' (cm/s)
Pagan, 2019	Wistar	a) P<0.05 vs Wistar	268	+/-	29		19	0.86	+/-	0.03		19	46.9	+/-	44,4 - 51,2		19	0.45	+/-	0.07		19	77	+/-	69 - 90		19	56	+/-	53 - 62		19	1.38	+/-	1,23 - 1,57		19	26	+/-	24 - 30		19	42.5	+/-	1.75		19	3.91	+/-
Pagan, 2019	Wistar + exercise	b) P<0.05 vs Wistar excercise	285	+/-	29		18	0.88	+/-	0.03		18	50.4	+/-	48,1 - 53,2		18	0.44	+/-	0.08		18	73.5	+/-	69 - 83		18	52	+/-	46,8 - 62,5		18	1.42	+/-	1,24 - 1,60		18	26	+/-	22 - 26		18	42.7	+/-	4.22		18	3.64	+/-
Pagan, 2019	SHR	c) P<0.05 vs SHR	263	+/-	52		18	0.86	+/-	0.04		18	46.8	+/-	44,9 - 55,6		18	0.62	+/-	0.06	a	18	87.5	+/-	60,8 - 98		18	53.5	+/-	47,8 - 74		18	1.68	+/-	0,83 - 1,98		18	36	+/-	33 - 37	a	18	35	+/-	6.53	a	18	2.83	+/-
Pagan, 2019	SHR + exercise		279	+/-	50		22	0.86	+/-	0.04		22	48.3	+/-	44,5 - 51,0		22	0.59	+/-	0.08	b	22	80	+/-	75,5 - 90,5		22	53	+/-	42 - 81,5		22	1.67	+/-	1,08 - 1,94		22	33	+/-	30 - 34,5	b, c	22	35.8	+/-	4.78	b	22	2.9	+/-
			Mean		SEM		N	Mean		SEM		N	Mean		SEM		N	Mean		SEM		N	Mean		SEM		N	Mean		SEM		N	Mean		SEM		N	Mean		SEM		N	Mean		SEM		N	Mean
			IVSd (cm)					LVEDD (cm)					LVPWd (cm)					EDV (ul)					FS (%)					EF (%)					Mitral E/A ratio					IVRT (ms)					SBP (mmHg)					IVSs (cm)
Reddy, 2018	Normal diet	a) P<0.05 vs Normal diet (+AngII)	0.0896414	+/-	0.0113546		8	0.324291	+/-	0.0109312		8	0.12	+/-	0.0204		8	46.6276	+/-	1.93548		8	53.6842	+/-	1.75439		8	63.2308	+/-	2.53846		8	1.28302	+/-	0.045283		8	47.8049	+/-	1.95122		8	102.191	+/-	3.58566		8	0.167491	+/-
Reddy, 2018	Normal diet + AngII	b) P<0.05 vs HFD	0.139243	+/-	0.00657371	c	8	0.259919	+/-	0.00728745	a	8	0.18	+/-	0.006		8	57.3607	+/-	1.75953	a	8	36.1404	+/-	1.57895	c	8	58.6154	+/-	2.30769		8	1.60755	+/-	0.045283	a	8	56.3415	+/-	1.70732	a	8	132.669	+/-	6.57371	a	8	0.253357	+/-
Reddy, 2018	HFD	c) P<0.01 vs Normal diet (+AngII)	0.123108	+/-	0.00478088		8	0.292713	+/-	0.0109312		8	0.1968	+/-	0.0156		8	57.7126	+/-	2.46334	a	8	35.2632	+/-	1.05263	c	8	57	+/-	1.15385		8	1.66038	+/-	0.0528302	c	8	63.1707	+/-	0.97561	c	8	114.741	+/-	3.58566		8	0.177032	+/-
Reddy, 2018	HFD + AngII	d) P<0.01 vs HFD	0.176892	+/-	0.00896414	d	8	0.223482	+/-	0.0145749	d	8	0.3192	+/-	0.0264	c, d	8	73.0205	+/-	0.527859	a, d	8	25.614	+/-	2.10526	c, d	8	55.6154	+/-	2.76923		8	1.96981	+/-	0.0603774	b, c	8	72.6829	+/-	1.21951	c, d	8	145.817	+/-	7.17131	b	8	0.336042	+/-
			Mean		SEM		N	Mean		SEM		N	Mean		SEM		N	Mean		SEM		N	Mean		SEM		N
			SBP (mmHg)					E/A ratio					LV EDD (mm)					FS (%)					Midwall FS (%)
Sakata, 2004	Low salt	a) P<0.05	128	+/-	3		6	1.9	+/-	0.2		6	8.9	+/-	0.1		6	33	+/-	2		6	18	+/-	1		6
Sakata, 2004	High salt		212	+/-	7	a	4	1.2	+/-	0.1	a	4	90	+/-	0.3		4	33	+/-	4		4	17	+/-	1		4
			Mean		SEM		N	Mean		SEM		N	Mean		SEM		N	Mean		SEM		N	Mean		SEM		N	Mean		SEM		N	Mean		SEM		N	Mean		SEM		N	Mean		SEM		N	Mean
			Blood pressure (mmHg)					HR (bpm)					LVEDD (mm)					LVESD (mm)					EF (%)					Mtrial E velocity (mm/sec)					Mtrial A velocity (mm/sec)					E/A ratio					IVRT (ms)					DT (ms)
Sam, 2010	WT - vehicle	a) P<0.05 vs WT (Aldosterone)	109	+/-	3		5	725	+/-	13		5	2.81633	+/-	0.0459184		5 a 10	1.04571	+/-	0.0228571		5 a 10	63.907	+/-	0.837209		5 a 10	588	+/-	10		5 a 8	380	+/-	8		5 a 8	1.6	+/-	0.1		5 a 8	17	+/-	0.9		5 a 8	17	+/-
Sam, 2010	APN KO - vehicle	b) P<0.05 vs APN KO vehicle	114	+/-	4		5	654	+/-	26		5	2.87755	+/-	0.214286		5 a 10	1.02857	+/-	0.0342857		5 a 10	65.3023	+/-	1.67442		5 a 10	575	+/-	9		5 a 8	355	+/-	18		5 a 8	1.7	+/-	0.2		5 a 8	18	+/-	0.9		5 a 8	14	+/-
Sam, 2010	WT - Aldosterone	c) P<0.01 vs WT (Aldosterone)	132	+/-	2	c	10	679	+/-	3	c	10	3.16837	+/-	0.122449	a	5 a 10	1.24571	+/-	0.108571	a	5 a 10	63.6279	+/-	0.837209		5 a 10	958	+/-	18	c	5 a 8	345	+/-	17		5 a 8	3.1	+/-	0.1	c	5 a 8	16	+/-	0.9		5 a 8	15	+/-
Sam, 2010	APN KO - Aldosterone	d) P<0.01 vs APN KO vehicle	140	+/-	3	a, d	9	613	+/-	28	c	9	3.44388	+/-	0.229592		5 a 10	1.18286	+/-	0.194286		5 a 10	62.5116	+/-	1.11628		5 a 10	996	+/-	12	d	5 a 8	303	+/-	10	a, b	5 a 8	3.7	+/-	0.2	a, d	5 a 8	17	+/-	2		5 a 8	11	+/-
			Mean		SE		N	Mean		SE		N	Mean		SE		N	Mean		SE		N
			FAC (%)					E/A wave ratio					E wave deceleration (sec)					SBP (mmHg)
Samuel, 2008	Control	a) P< 0.05	65	+/-	2		6	2.1	+/-	0.24		6	38.52	+/-	1.57		6	179.2	+/-	9.7		6
Samuel, 2008	Diabetes	b) P< 0.02	73	+/-	4		6	1.26	+/-	0.1	a	6	57.45	+/-	1.38	a	6	218	+/-	20.5		6
			Mean		SEM		N	Mean		SEM		N	Mean		SEM		N	Mean		SEM		N	Mean		SEM		N	Mean		SEM		N	Mean		SEM		N	Mean		SEM		N	Mean		SEM		N	Mean
			E/A ratio					EDPVR (mmHg/ml)					ESPVR (mmHg/ml)					HR (bpm) [PV catherer]					LV EDV (ml)					LV EDVi (ml/kg)					SV (ml)					SVi (ml/kg)					EF (%)					HR (bpm) [Millar catheter]
Sorop, 2018	Control	a) P< 0.05	1.60369	+/-	0.267281		5	0.0687117	+/-	0		5	0.415385	+/-	0.0769231		5	85	+/-	3		8	174	+/-	22		8	1.5	+/-	0.2		8	75	+/-	3		8	0.75	+/-	0.03		8	47	+/-	5		8	88	+/-
Sorop, 2018	Metabolic syndrome		1.11521	+/-	0.147465		7	0.144785	+/-	0.0233129	a	10	0.992308	+/-	0.207692		10	91	+/-	5		10	113	+/-	11	a	10	1.5	+/-	0.2		10	55	+/-	4	a	10	0.74	+/-	0.08		10	50	+/-	3		10	85	+/-
			Mean		SEM		N	Mean		SEM		N	Mean		SEM		N	Mean		SEM		N	Mean		SEM		N	Mean		SEM		N	Mean		SEM		N
			HR (bpm)					LVESD (mm)					LVEDD (mm)					FS (%)					E/A ratio					IVRT (ms)					MPI
Tate, 2016	Vehicle Control	a) P< 0.05	434	+/-	13		6	2.64	+/-	0.05		6	3.77	+/-	0.09		6	37	+/-	1.1		6	2.11	+/-	0.05		6	16.4	+/-	1.7		6	0.51	+/-	0.03		6
Tate, 2016	STZ Control	b)P<0.001	415	+/-	10		16	2.47	+/-	0.06		16	3.78	+/-	0.07		16	34.1	+/-	0.8		16	1.21	+/-	0.06	b	16	21.4	+/-	1.3		16	0.62	+/-	0.02	a	16
			Mean		SD		N	Mean		SD		N	Mean		SD		N	Mean		SD		N	Mean		SD		N	Mean		SD		N
			HR (bpm)					Systolic LVP (mmHg)					Diastolic LVP (mmHg)					LV ESD (mm)					LV EDD (mm)					Early velocity (m/sec)
Tozzi, 2007	Control	a) P< 0.05	202	+/-	17		17	68	+/-	5		17	4	+/-	2		17	6	+/-	0.9		17	9.4	+/-	0.9		17	0.51	+/-	0.1		17
Tozzi, 2007	cLVH		205	+/-	16		6	94	+/-	6	a	6	5	+/-	2		6	6.8	+/-	1.3		6	10.5	+/-	1.4		6	0.69	+/-	0.11	a	6
			Mean		SEM		N	Mean		SEM		N	Mean		SEM		N	Mean		SEM		N	Mean		SEM		N	Mean		SEM		N	Mean		SEM		N	Mean		SEM		N	Mean		SEM		N	Mean
			HR (bpm) [echo]					LV EDD (mm)					LV ESD (mm)					FS (%)					IVS thickness (mm)					PW thickness (mm)					E/A ratio					Dct (ms)					HR (bpm) [hemodynamic]					MAP (mmHg)
Tsutsui, 2007	Control	a) P< 0.05	424	+/-	11		7	3.56	+/-	0.08		7	2.13	+/-	0.04		7	39.6	+/-	0.9		7	0.66	+/-	0.02		7	0.72	+/-	0.02		7	1.61	+/-	0.08		7	33.3	+/-	0.6		7	427	+/-	10		7	81	+/-
Tsutsui, 2007	Diabetes	b) P< 0.01	422	+/-	6			3.39	+/-	0.13		7	2.14	+/-	0.09		7	36.9	+/-	0.9		7	0.64	+/-	0.02		7	0.67	+/-	0.03		7	1.25	+/-	0.07		7	40.3	+/-	0.3	b	7	416	+/-	15		7	83	+/-
			Mean		SEM		N	Mean		SEM		N	Mean		SEM		N	Mean		SEM		N	Mean		SEM		N	Mean		SEM		N	Mean		SEM		N	Mean		SEM		N	Mean		SEM		N	Mean
			LVP (mmHg)					dP/dt max (mmHg/s)					EFS (%)					Ees (mmHg/uL)					LVEDP (mmHg)					dP/dt min (mmHg/s)					Diastolic stiffnes (1/mL)					HR (bpm)					CO (uL/min)					SV (uL)
Westermann, 2007	Vehicle	a) P< 0.05	107.5	+/-	6.8		10	107.5	+/-	6.8		10	61.7	+/-	1.9		10	1.67	+/-	0.08		10	4.5	+/-	0.6		10	-5402	+/-	547		10	0.038	+/-	0.003		10	434	+/-	23		10	16053	+/-	635		10	36.9	+/-
Westermann, 2007	Diabetes		67.1	+/-	3.1	a	10	67.1	+/-	3.1	a	10	48	+/-	5		10	0.95	+/-	0.07	a	10	11.8	+/-	2.6	a	10	-3270	+/-	323	a	10	0.109	+/-	0.009	a	10	311	+/-	35	a	10	8310	+/-	825	a	10	27.7	+/-
			Mean		SD		N	Mean		SD		N	Mean		SD		N
			LVEDP (mmHg)					LV -dP/dtmax (mmHg/s)					SBP (mmHg)
Xu, 2012	Wistar	a) P< 0.05	4	+/-	2		4	5462	+/-	154		4	129.303	+/-	10.7865		9
Xu, 2012	SHR	b) P< 0.01	19	+/-	4	b	4	2835	+/-	136	b	4	182.157	+/-	9.88764	a	9
			Mean		SEM		N	Mean		SEM		N	Mean		SEM		N	Mean		SEM		N	Mean		SEM		N	Mean		SEM		N	Mean		SEM		N	Mean		SEM		N	Mean		SEM		N	Mean
			HR (bpm)					E wave (mm/s)					A-wave (mm/s)					E/A ratio					IVRT (ms)					DT (ms)					EWDR (mm/s2)					E'					E/E'					A'
Zhong, 2010	Control	a) P< 0.05	493	+/-	12		9	749	+/-	18		9	431	+/-	15		9	1.74	+/-	0.11		9	13.7	+/-	0.6		9	28.3	+/-	1.4		9	26.4	+/-	2.1		9	24.1	+/-	2.1		9	31.1	+/-	3.3		9	16.4	+/-
Zhong, 2010	AngII		502	+/-	17		12	718	+/-	23		12	543	+/-	16	a	12	1.31	+/-	0.12	a	12	14.8	+/-	1.1		12	25	+/-	1.7		12	28.7	+/-	3.2		12	15.9	+/-	2.2	a	12	45.2	+/-	3.2	a	12	18.4	+/-
			Mean		SEM		N	Mean		SEM		N	Mean		SEM		N	Mean		SEM		N	Mean		SEM		N	Mean		SEM		N	Mean		SEM		N	Mean		SEM		N	Mean		SEM		N
			EDV (uL)					EDP (mmHg)					LV stiffness (mmHg/ul)					LV filling rate (mL/s)					Peak E (cm/s)					Peak A (cm/s)					E/A ratio					E-Dec time (ms)					IVRT (ms)
Zibadi, 2011	WT	a) P< 0.05 vs WT	13.9726	+/-	0.32877		7 a 8	4.44706	+/-	0.38823		7 a 8	0.12595	+/-	0.00919		7 a 8	0.42827	+/-	0.03816		7 a 8	80.86	+/-	7.19		4 a 5	53.1	+/-	4.93		4 a 5	1.56	+/-	0.17		4 a 5	20.5	+/-	1.95		4 a 5	23.5	+/-	1.2		4 a 5
Zibadi, 2011	ob/ob	b) P< 0.05 vs ob/ob	19.2877	+/-	0.38356	a	7 a 8	3.35294	+/-	0.24706	a	7 a 8	0.09892	+/-	0.02108		7 a 8	0.4947	+/-	0.02827		7 a 8	60.30	+/-	7.13		4 a 5	58.26	+/-	5.36		4 a 5	1.07	+/-	0.17		4 a 5	16.8	+/-	1.62		4 a 5	19.3	+/-	1.14	a	4 a 5
Zibadi, 2011	ob/ob + leptin		17.4247	+/-	0.71233	b	7 a 8	6.01765	+/-	0.88235	b	7 a 8	0.17189	+/-	0.01838	b	7 a 8	0.40565	+/-	0.01838	b	7 a 8	65.69	+/-	11.22		4 a 5	28.57	+/-	3.69	b	4 a 5	2.32	+/-	0.32	b	4 a 5	28.5	+/-	4.01	b	4 a 5	20.25	+/-	0.63		4 a 5
[truncated: 75 more columns]
