# Supplementary material for: Matrix Metalloproteinases and Tissue Inhibitors of Metalloproteinases in Extracellular Matrix Remodeling during Left Ventricular Diastolic Dysfunction and Heart Failure with Preserved Ejection Fraction: A Systematic Review and Meta-Analysis
Source: Int J Mol Sci. 2020 Sep 14;21(18):6742. doi: 10.3390/ijms21186742 (PMC7555240; doi:10.3390/ijms21186742)
Supplement: Supplementary file 1 [file ijms-21-06742-s001.zip › IJMS Supplemental Table S3 Fibrotic outcomes.xlsx]

## Sheet: Blad1
Author, year	Group	Remarks	Mean		SEM		N	Mean		SEM		N	Mean		SEM		N	Mean		SEM		N	Mean		SEM		N
		a) obese vs lean	Cardiomyocyte size (um2) [Gomori]					SR positive area (%) [SR]					Col1a1 (relative, au) [qPCR]					Col3a1 (relative, au) [qPCR]					TGFB (relative, au) [qPCR]
Brandt, 2019	Lean	b) obese + ds vs lean + ds	536.1	+/-	27.9		4 a 6	3.15	+/-	0.22		6 a 7	0.27	+/-	0.03		5 a 7	0.63	+/-	0.05		5 a 7	0.21	+/-	0.02		5 a 7
Brandt, 2019	Lean + DOCA + NaCl	c) lean + ds vs lean	602.7	+/-	49.1		4 a 6	6.28	+/-	0.57		6 a 7	0.52	+/-	0.13		5 a 7	1.05	+/-	0.2		5 a 7	0.25	+/-	0.01		5 a 7
Brandt, 2019	Obese	d) obese + ds vs obese	715.5	+/-	69.7		4 a 6	4.01	+/-	0.52		6 a 7	0.2	+/-	0.05		5 a 7	0.54	+/-	0.09		5 a 7	0.2	+/-	0.02		5 a 7
Brandt, 2019	Obese + DOCA + NaCl	all P<0.05	830.5	+/-	44.1	b	4 a 6	9.21	+/-	1.56	d	6 a 7	0.92	+/-	0.17	d	5 a 7	1.97	+/-	0.28	b, d	5 a 7	0.29	+/-	0.01	d	5 a 7
			Mean		SEM		N	Mean		SD		N	Mean		SD		N	Mean		SD		N	Mean		SD		N	Mean		SEM		N
			Collagen content (%) [SR]					Col1a1 (au) [qPCR]					Col3a1 (au) [qPCR]					CTGF (au) [qPCR]					TGFB (au) [qPCR]					TGFB (au) [WB]
Chiao, 2012	Young	a) compared to young	0.30224	+/-	0.03731		6	0.12388	+/-	0.03591		6	0.76854	+/-	0.1752		6	0.68675	+/-	0.2388		6	0.12486	+/-	0.0149		6	0.016497	+/-	0.001017		6
Chiao, 2012	Senescent	b) compared to old	1	+/-	0.0746	a	6	0.07944	+/-	0.03759	a	6	0.55636	+/-	0.26284		6	1.07832	+/-	0.31576	a, b	6	0.15959	+/-	0.03031		6	0.033672	+/-	0.003277	a, b	6
Chiao, 2012	Old	all P<0.05	n.m.	+/-	n.m.		6	0.08605	+/-	0.01338		6	0.58075	+/-	0.15312		6	0.62019	+/-	0.13273		6	0.14991	+/-	0.01944		6	0.022712	+/-	0.001582		6
			Mean		SEM		N	Mean		SEM		N	Mean		SEM		N
			Col1a2 (au) [qPCR]					Col3a1 (au) [qPCR]					TGFB (au) [qPCR]
Engebretsen, 2013	Control	a) P< 0.05	1	+/-	0.05		11	1	+/-	0.08		11	1	+/-	0.06		11
Engebretsen, 2013	TAC	b) P<0.01	2.01	+/-	0.19	b	13	1.62	+/-	0.17	a	13	1.18	+/-	0.04		13
			Mean		SEM		N	Mean		SEM		N
			Interstitial fibrosis (%) [SR]					TGFB (au) [qPCR]
Falcao, 2011	Sham	a) compared to sham	5.3	+/-	0.6		5	1	+/-	0.2		10
Falcao, 2011	TAC	b) compared to TAC	10.8	+/-	0.9	a	5	0.9	+/-	0.2		10
Falcao, 2011	Diabetic TAC	all P<0.05	13.8	+/-	0.8	a, b	5	1.6	+/-	0.6		12
			Mean		SEM		N	Mean		SEM		N	Mean		SEM		N	Mean		SEM		N
			Myocyte cross sec area (um2) [WGA]					Col1a1 (au) [qPCR]					Col3a1 (au) [qPCR]					Hydroxyproline (ug/mg) [assay]
Fan, 2014	Control	a) P< 0.05	148.9	+/-	4.41		6	0.99847	+/-	0.12423		5	1.0038	+/-	0.075		5	13.14	+/-	0.89		5
Fan, 2014	AngII		311.03	+/-	8.82	a	6	1.6518	+/-	0.2071	a	5	1.8865	+/-	0.2539	a	5	20.07	+/-	2.51	a	5
			Mean		SEM		N	Mean		SEM		N	Mean		SEM		N
			Collagen area (%) [SR]					Col1a1 (2^-Δct) [qPCR]					Col3a1 (2^-Δct) [qPCR]
Ma, 2012	Young	a) P< 0.05	0.55691	+/-	0.11382		5	0.156	+/-	0.003		3	0.88	+/-	0.05		3
Ma, 2012	Old		0.8374	+/-	0.14634		5	0.095	+/-	0.007	a	3	0.47	+/-	0.07	a	3
			Mean		SEM		N	Mean		SEM		N	Mean		SEM		N
			Collagen area (%) [MT]					Col1 (2^-Δct) [qPCR]					Col3 (2^-Δct) [qPCR]
Marshall, 2012	Control	a) P< 0.05 vs Control	18.6791	+/-	2.0168		4	2.234	+/-	0.7758		4	2.234	+/-	0.6206		4
Marshall, 2012	TAC	b) P< 0.05 vs Control and exercise	22.8679	+/-	1.2411	b	5	15.266	+/-	8.5328		5	3.6303	+/-	1.3963		5
Marshall, 2012	TAC + exercise		13.8697	+/-	1.5514	a	5	13.4043	+/-	7.136		5	19.9202	+/-	9.1534	a	5
			Mean		SE		N	Mean		SE		N	Mean		SE		N	Mean		SE		N
			Myocyte cross sec area (um2) [MT]					Collagen volume fraction (%) [SR]					TGFB (ratio) [WB]					CTGF (ratio) [WB]
Matsushima, 2006	Control	a) P< 0.05	173.58	+/-	8.52273		11	4.35	+/-	0.492857		11	1	+/-	0		6	1	+/-	0		6
Matsushima, 2006	Diabetes	b) P< 0.01	196.023	+/-	8.52273	a	12	6.94286	+/-	0.321429	a	12	1.81034	+/-	0.132184	a	6	1.70115	+/-	0.132184	a	6
			Mean		SEM		N	Mean		SEM		N	Mean		SEM		N	Mean		SEM		N	Mean		SEM		N
		a) P< 0.05	Positive area (%) [MT]					Positive area (%) [SR]					Col1 (au) [qPCR]					Col3a1 (au) [qPCR]					TGFB1 (au) [qPCR]
Nachar, 2019	Normal diet	b) P< 0.01	4.45333	+/-	0.373333		8	4.34667	+/-	0.533333		8	1.06	+/-	0.12		8	1.22	+/-	0.12		8	1.2637	+/-	0.113014		8
Nachar, 2019	HFD	c) P< 0.001	4.10667	+/-	0.56		6	5.6	+/-	0.986667		6	3.44	+/-	1.42		6	3.44	+/-	1.42		6	1.84932	+/-	0.308219		6
			Mean		SE		N	Mean		SE		N	Mean		SE		N
			Total collagen (ug/mg) [Assay]					Col1 (relative) [qPCR]					Col3 (relative) [qPCR]
Olver, 2019	Control	a) P< 0.05	32.048	+/-	2.9889		5	1.0099	+/-	0.198		5	1.0011	+/-	0.2578		5
Olver, 2019	WD + AB	b) P < 0.0001	35.5351	+/-	3.321		4	2.825	+/-	0.822	a	4	0.8387	+/-	0.1433		4
			Mean		SD		N	Mean		SD		N	Mean		SD		N	Mean		SD		N
			Interstitial fibrosis (%) [SR]					Myocyte diameter (um) [IHC]					Col1 (au) [WB]					Col3 (au) [WB]
Pagan, 2019	Wistar	a) P<0.05 vs Wistar	4.26	+/-	1.19		7	16.4	+/-	1.11		7	1	+/-	0.22		7	1	+/-	0.31		7
Pagan, 2019	Wistar + exercise	b) P<0.05 vs Wistar excercise	5.2	+/-	2.11		7	15.5	+/-	1.18		7	1.05	+/-	0.1		7	0.83	+/-	0.15		7
Pagan, 2019	SHR	c) P<0.05 vs SHR	6.49	+/-	1	a	7	17.8	+/-	0.96	a	7	1.45	+/-	0.56		7	0.82	+/-	0.24		7
Pagan, 2019	SHR + exercise	N = based on amount used by zymography	6.34	+/-	1.92		7	17.5	+/-	0.45	b	7	1.57	+/-	0.64	b	7	0.99	+/-	0.24		7
			Mean		SEM		N	Mean		SEM		N	Mean		SEM		N	Mean		SEM		N	Mean		SEM		N	Mean		SEM		N
			Myocyte cross sec area (um2) [WGA]					Fibrosis area (%) [SR]					TGFB1 (au) [WB]					TGFB1 (fc) [qPCR]					Col1a2 (fc) [qPCR]					Col3a1 (fc) [qPCR]
Reddy, 2018	Normal diet	a) P<0.05 vs Normal diet (+AngII)	189	+/-	12		6	1.13305	+/-	0.360515		8	0.968944	+/-	0.0652174		6	0.970954	+/-	0.112033		6	1.02326	+/-	0.372093		6	1.01852	+/-	0.231481		6
Reddy, 2018	Normal diet + AngII	b) P<0.05 vs HFD	237	+/-	6	a	6	5.97425	+/-	0.283262	c	8	1.47205	+/-	0.0745342	a	6	1.84232	+/-	0.0995851	a	6	15.7209	+/-	1.30233	c	6	4.12037	+/-	0.185185	a	6
Reddy, 2018	HFD	c) P<0.01 vs Normal diet (+AngII)	303	+/-	4.5	c	6	4.7382	+/-	0.283262	c	8	1.36025	+/-	0.195652		6	1.55602	+/-	0.298755		6	12.8372	+/-	2.7907	c	6	1.66667	+/-	0.462963		6
Reddy, 2018	HFD + AngII	d) P<0.01 vs HFD	405	+/-	16.5	c, d	6	8.11159	+/-	0.463519	a, d	8	1.93789	+/-	0.0838509	b	6	3.07469	+/-	0.124481	c, d	6	23.1628	+/-	1.30233	b	6	8.61111	+/-	1.06481	c, d	6
			Mean		SEM		N
			Fibrosis area (%) [AM]
Sakata, 2004	Low salt	a) P<0.05	2.5	+/-	0.1		6
Sakata, 2004	High salt		7	+/-	1.6	a	4
			Mean		SEM		N	Mean		SEM		N	Mean		SEM		N	Mean		SEM		N	Mean		SEM		N
			Total fibrosis (%) [MT]					Myocyte cross sec area (um2) [MT]					Col1 (fc) [WB]					Col3 (fc) [WB]					TGFB (fc) [WB]
Sam, 2010	WT - vehicle	a) P<0.05 vs WT (Aldosterone)	1.14894	+/-	0.319149		3	164	+/-	12		5	1.08178	+/-	0.0446097		5	1.05833	+/-	0.025		5	1.03754	+/-	0.0341297		5
Sam, 2010	APN KO - vehicle	b) P<0.05 vs APN KO vehicle	1.91489	+/-	0.893617		3	172	+/-	10		5	1.21561	+/-	0.144981		5	1.13333	+/-	0.1		5	1.13993	+/-	0.0750853		5
Sam, 2010	WT - Aldosterone	c) P<0.01 vs WT (Aldosterone)	19.9149	+/-	4.02128	c	3	357	+/-	16	c	10	2.59851	+/-	0.289963		5	2.075	+/-	0.241667		5	1.76792	+/-	0.238908		5
Sam, 2010	APN KO - Aldosterone	d) P<0.01 vs APN KO vehicle	16.2766	+/-	3.31915	d	3	493	+/-	20	c, d	9	3.0223	+/-	0.501859		5	2.35	+/-	0.191667		5	2.08191	+/-	0.204778		5
			Mean		SE		N	Mean		SE		N
			Collagen (% dry weight) [assay]					Interstitial collagen area (%) [SR]
Samuel, 2008	Control	a) P< 0.05	1.27002	+/-	0.04119		6	0.79124	+/-	0.20103		6
Samuel, 2008	Diabetes	b) P< 0.02	1.50343	+/-	0.04119	a	6	0.79381	+/-	0.06959		6
			Mean		SEM		N	Mean		SEM		N	Mean		SEM		N
			Total collagen (%) [SR]					Myocyte area subendocard (um2) [Gomori]					Myocyte area subepicard (um2) [Gomori]
Sorop, 2018	Control	a) P< 0.05	2.08451	+/-	0.253521		8	598	+/-	23		8	676	+/-	31		8
Sorop, 2018	Metabolic syndrome		4.21127	+/-	0.183099	a	10	413	+/-	42	a	10	379	+/-	29	a	10
			Mean		SEM		N	Mean		SEM		N	Mean		SEM		N
			Interstitial fibrosis (%) [SR]					Pro-collagen 3a1 [qPCR]					Myocyte cross sec area (um2) [HE]
Tate, 2016	Vehicle Control	a) P< 0.05	2.3529	+/-	0.4706		6 a 13	0.931	+/-	0.069		6 a 13	374.57	+/-	20.6186		6 a 13
Tate, 2016	STZ Control	b) P< 0.001	6	+/-	0.4118	b	6 a 13	1.2759	+/-	0.0862	b	6 a 13	405.493	+/-	22.3422		6 a 13
			Mean		SEM		N
			Collagen (%) [MT]
Tozzi, 2007	Control	a) P< 0.05	4.50855	+/-	0.448718		17
Tozzi, 2007	cLVH		5.59829	+/-	0.811966		6
			Mean		SEM		N	Mean		SEM		N	Mean		SEM		N	Mean		SEM		N
			Myocyte cross sec area (um2) [MT]					Collagen volume fraction (%) [MT]					TGFB (au) [WB]					CTGF (au) [WB]
Tsutsui, 2007	Control	a) P< 0.05	173.753	+/-	13.1234		7	4.42105	+/-	0.513158		7	0.97619	+/-	0.109524		6	1.03321	+/-	0.354244		6
Tsutsui, 2007	Diabetes	b) P< 0.01	212.073	+/-	13.1234	a	7	6.39474	+/-	0.572368	a	7	1.45238	+/-	0.104762	a	6	2.15498	+/-	0.184502	a	6
			Mean		SEM		N	Mean		SEM		N	Mean		SEM		N	Mean		SEM		N
			Total collagen (%) [SR]					Collagen type 1 (%) [IHC]					Collagen type 3 (%) [IHC]					TGF-B (pg/uL) [ELISA]
Westermann, 2007	Vehicle	a) P< 0.05	2.6	+/-	0.4		10	0.53	+/-	0.09		10	7.6	+/-	0.9		10	0.183	+/-	0.83887		10
Westermann, 2007	Diabetes		7.5	+/-	1.1		10	1.03	+/-	0.21	a	10	17.5	+/-	2.3	a	10	2.06518	+/-	1.00803	a	10
			Mean		SD		N	Mean		SD		N	Mean		SD		N	Mean		SD		N
			Collagen volume fraction (%) [VG]					Col1 (%) [qPCR]					Col3 (%) [qPCR]					Hydroxyproline (ug/mg) [assay]
Xu, 2012	Wistar	a) P< 0.05	3.32673	+/-	0.53466		3	99.6544	+/-	43.2028		3	100.658	+/-	39.4737		3	0.30107	+/-	0.01183		6
Xu, 2012	SHR	b) P< 0.01	5.60396	+/-	1.26733	a	3	267.857	+/-	29.3779	b	3	307.237	+/-	83.5526	b	3	0.35352	+/-	0.01311	a	6
			Mean		SEM		N	Mean		SEM		N	Mean		SEM		N
			Pro Col1a1 (au) [qPCR]					Pro Col3a1 (au) [qPCR]					TGFB (au) [qPCR]
Zhong, 2010	Control	a) P< 0.05	8.57143	+/-	1.76471		6 a 8	29.7297	+/-	3.24324		6 a 8	3.11538	+/-	0.346154		6 a 8
Zhong, 2010	AngII		27.9832	+/-	4.78992	a	6 a 8	127.568	+/-	10.8108	a	6 a 8	6.25962	+/-	0.519231	a	6 a 8
			Mean		SEM		N	Mean		SEM		N	Mean		SEM		N
			Collagen (ug/mg dry weight) [Assay]					Pro Col1a1 [qPCR]					Pro Col3a1 [qPCR]
Zibadi, 2011	C57BL/6	a) P< 0.05 vs WT	29.6821	+/-	1.42105		4	1	+/-	0.02		4	1	+/-	0.12		4
Zibadi, 2011	ob/ob	b) P< 0.05 vs ob/ob	27.5221	+/-	1.4021	a	4	0.96	+/-	0.1		4	0.87	+/-	0.1		4
Zibadi, 2011	ob/ob + leptin		29.5495	+/-	0.87158	b	4	1.16	+/-	0.03		4	1.35	+/-	0.15	b	4
