# Supplementary material for: Matrix Metalloproteinases and Tissue Inhibitors of Metalloproteinases in Extracellular Matrix Remodeling during Left Ventricular Diastolic Dysfunction and Heart Failure with Preserved Ejection Fraction: A Systematic Review and Meta-Analysis
Source: Int J Mol Sci. 2020 Sep 14;21(18):6742. doi: 10.3390/ijms21186742 (PMC7555240; doi:10.3390/ijms21186742)
Supplement: Supplementary file 1 [file ijms-21-06742-s001.zip › IJMS Supplemental Table S4 MMP TIMP outcomes.xlsx]

## Sheet: Blad1
Author, year	Group	Remarks	Mean		SD		N	Mean		SD		N	Mean		SD		N	Mean		SD		N	Mean		SD		N	Mean		SD		N	Mean		SD		N	Mean		SD		N	Mean		SD		N	Mean
		a) obese vs lean	MMP2 (raw counts) [RNAseq]					MMP8 (raw counts) [RNAseq]					MMP9 (raw counts) [RNAseq]					MMP11 (raw counts) [RNAseq]					MMP12 (raw counts) [RNAseq]					MMP14 (raw counts) [RNAseq]					MMP15 (raw counts) [RNAseq]					MMP16 (raw counts) [RNAseq]					MMP17 (raw counts) [RNAseq]					MMP19 (raw counts) [RNAseq]
Brandt, 2019	Lean	b) obese + ds vs lean + ds	17.3525	+/-	5.66449		6	2.53957	+/-	2.01462		6	0.475308	+/-	0.312194		6	1.3471	+/-	0.492195		6	0.0757501	+/-	0.137683		6	3.94291	+/-	1.27437		6	8.12813	+/-	1.50275		6	0.0128177	+/-	0.01836		6	0.148396	+/-	0.124871		6	0.488281	+/-
Brandt, 2019	Lean + DOCA + NaCl	c) lean + ds vs lean	16.4061	+/-	5.42247		7	2.58311	+/-	2.48283		7	0.121947	+/-	0.173202		7	0.585013	+/-	0.257258		7	0	+/-	0		7	5.09771	+/-	2.96674		7	5.17723	+/-	2.51442		7	0.0193418	+/-	0.0511736		7	0.0306916	+/-	0.0812024		7	1.03262	+/-
Brandt, 2019	Obese	d) obese + ds vs obese	11.7926	+/-	4.53621		6	2.99445	+/-	1.72086		6	0.192662	+/-	0.0878426		6	1.4057	+/-	0.631158		6	0.00460689	+/-	0.0112845		6	4.62602	+/-	2.16421		6	6.88951	+/-	2.71055		6	0.00414256	+/-	0.0101472		6	0.14749	+/-	0.128093		6	0.757506	+/-
Brandt, 2019	Obese + DOCA + NaCl	all P<0.05	13.7511	+/-	3.74649		7	2.02396	+/-	1.22601		7	0.192236	+/-	0.204074		7	1.19131	+/-	0.75329		7	1.12618	+/-	2.25865		7	4.38288	+/-	2.76981		7	3.4877	+/-	2.03777		7	0	+/-	0		7	0.0598549	+/-	0.158361		7	1.05665	+/-
			Mean		SEM		N	Mean		SEM		N	Mean		SD		N	Mean		SD		N	Mean		SEM		N	Mean		SEM		N	Mean		SD		N	Mean		SD		N	Mean		SEM		N	Mean
			MMP8 (au) [WB]					MMP9 (au) [WB]					MMP1a (2^-ΔCT) [qPCR]					MMP2 (2^-ΔCT) [qPCR]					MMP3 (2^-ΔCT) [qPCR]					MMP7 (2^-ΔCT) [qPCR]					MMP8 (2^-ΔCT) [qPCR]					MMP9 (2^-ΔCT) [qPCR]					MMP11 (2^-ΔCT) [qPCR]					MMP12 (2^-ΔCT) [qPCR]
Chiao, 2012	Young	a) compared to young	355560	+/-	28440		12	39518	+/-	2410		12	0.00015	+/-	0.0001		6	0.11611	+/-	0.01578		6	0.01874	+/-	0.00375		6	0.0001	+/-	4e-05		6	0.00037	+/-	0.00016		6	0.00155	+/-	0.00051		6	0.00025	+/-	0.00014		6	0.00024	+/-
Chiao, 2012	Senescent	b) compared to old	474670	+/-	35550	a	12	33012	+/-	3133	a	12	0.00015	+/-	9e-05		6	0.12882	+/-	0.02125		6	0.03856	+/-	0.01201		6	8e-05	+/-	6e-05		6	0.001	+/-	0.00056		6	0.00284	+/-	0.00043		6	0.00063	+/-	0.00015		6	0.00025	+/-
Chiao, 2012	Old	all P<0.05	n.m.	+/-	n.m.		12	83133	+/-	8915	a	12	0.00013	+/-	0.00011		6	0.12741	+/-	0.00871		6	0.02654	+/-	0.00735		6	5e-05	+/-	6e-05		6	0.00048	+/-	0.00028		6	0.00273	+/-	0.00122		6	0.00037	+/-	0.00012		6	0.00017	+/-
			Mean		SEM		N	Mean		SEM		N	Mean		SEM		N
			MMP2 (au) [qPCR]					MMP9 (au) [qPCR]					TIMP1 (au) [qPCR]
Engebretsen, 2013	Control	a) P< 0.05	1	+/-	0.07		11	1	+/-	0.14		11	1	+/-	0.08		11
Engebretsen, 2013	TAC	b) P<0.01	1.75	+/-	0.16	b	13	0.61	+/-	0.04	b	13	4.15	+/-	0.42	b	13
			Mean		SEM		N	Mean		SEM		N	Mean		SEM		N	Mean		SEM		N	Mean		SEM		N	Mean		SEM		N
			MMP1 (OD mm2/mg ml protein) [zymography]					Pro MMP2 (OD mm2/mg ml protein) [zymography]					MMP2 (OD mm2/mg ml protein) [zymography]					MMP9 (OD mm2/mg ml protein) [zymography]					TIMP1 (ng/ml mg protein) [ELISA]					TIMP2 (ng/ml mg protein) [ELISA]
Falcao, 2011	Sham	a) compared to sham	0.79	+/-	0.26		6	0.11	+/-	0.04		6	0.69	+/-	0.17		6	0.08	+/-	0.02		6	0.5	+/-	0.15		6	5.99	+/-	0.88		6
Falcao, 2011	TAC	b) compared to TAC	0.6	+/-	0.17		6	0.2	+/-	0.01	a	6	0.65	+/-	0.08		6	0.17	+/-	0.03	a	6	0.44	+/-	0.18		6	6.48	+/-	0.78		6
Falcao, 2011	Diabetic TAC	all P<0.05	0.53	+/-	0.23	a	6	0.08	+/-	0.01	b	6	0.67	+/-	0.23		6	0.1	+/-	0.03	b	6	0.46	+/-	0.28		6	7.18	+/-	2.56		6
			Mean		SEM		N	Mean		SEM		N	Mean		SEM		N	Mean		SEM		N	Mean		SEM		N	Mean		SEM		N	Mean		SEM		N	Mean		SEM		N	Mean		SEM		N	Mean
			Pro-MMP2 (intensity) [zymography]					Cleaved MMP2 (intensity) [zymography]					MMP9 (intensity) [zymography]					Total collagenase activity (RFU)					MMP2 (au) [qPCR]					MMP9 (au) [qPCR]					MMP8 (au) [qPCR]					MMP13 (au) [qPCR]					MT1-MMP (au) [qPCR]					TIMP1 (au) [qPCR]
Fan, 2014	Control	a) P< 0.05	0.18036	+/-	0.08393		4	0.60204	+/-	0.28572		4	0.22596	+/-	0.09574		4	60.46	+/-	3.908		5	1.0915	+/-	0.0766		5 a 6	0.95038	+/-	0.18702		5 a 6	2.3756	+/-	0.4061		5 a 6	1.5318	+/-	0.2224		5 a 6	1.3157	+/-	0.1398		5 a 6	1.2589	+/-
Fan, 2014	AngII		0.20357	+/-	0.04107		4	2.4388	+/-	0.7245	a	4	0.31915	+/-	0.12		4	65.977	+/-	6.207		5	2.0872	+/-	0.3511	a	5 a 6	0.69084	+/-	0.12977		5 a 6	4.8731	+/-	1.665		5 a 6	1.6398	+/-	0.3941		5 a 6	1.9513	+/-	0.1525	a	5 a 6	2.5787	+/-
			Mean		SEM		N	Mean		SEM		N	Mean		SEM		N	Mean		SEM		N	Mean		SEM		N	Mean		SEM		N	Mean		SEM		N	Mean		SEM		N
			MMP28 (au) [WB]					* MMP9 (ng/ml) [plasma]					* TIMP1 (ng/ml) [plasma]					MMP9 (au) [WB]					MMP9 (2^-Δct) [qPCR]					MMP11 (2^-Δct) [qPCR]					MMP15 (2^-Δct) [qPCR]					TIMP1 (2^-Δct) [qPCR]
Ma, 2012	Young	a) P< 0.05	0.0042045	+/-	0.000341		6	72	+/-	4		9	0.69	+/-	0.04		9	0.002596	+/-	0.0003312		6	0.00176	+/-	6e-05		3	0.00036	+/-	3e-05		3	0.164	+/-	0.002		3	5.4e-05	+/-	4e-06		3
Ma, 2012	Old	* Blood samples	0.0059318	+/-	0.0003637	a	6	92	+/-	6		7	0.82	+/-	0.09		7	0.0028477	+/-	0.0001589		6	0.00262	+/-	0.0006		3	0.00043	+/-	0.0008		3	0.146	+/-	0.014		3	4.7e-05	+/-	1e-06		3
			Mean		SEM		N	Mean		SEM		N	Mean		SEM		N	Mean		SEM		N	Mean		SEM		N	Mean		SEM		N
			MMP2 (2^-ΔCT) [qPCR]					MMP9 (2^-ΔCT) [qPCR]					TIMP1 (2^-ΔCT) [qPCR]					TIMP4 (2^-ΔCT) [qPCR]					MMP2 (au) [zymography]					MMP9 (au) [zymography]
Marshall, 2012	Control	a) P< 0.05 vs Control	1.0701	+/-	0.4305		4	1.0701	+/-	0.3444		4	1.0701	+/-	0.4305		4	0.9839	+/-	0.3445		4	1403.66	+/-	86.983		4	260.452	+/-	62.1307		4
Marshall, 2012	TAC	b) P< 0.05 vs Control and exercise	2.8785	+/-	0.5167	b	5	4.9453	+/-	2.928		5	15.8821	+/-	9.7312		5	16.4849	+/-	10.5924	b	5	1279.4	+/-	161.54		5	1925.56	+/-	944.388		5
Marshall, 2012	TAC + exercise		1.07	+/-	0.6029		5	0.5534	+/-	0.1722		5	0.7256	+/-	0.1722		5	1.2423	+/-	0.4306		5	993.595	+/-	62.1308		5	335.009	+/-	74.5569		5
			Mean		SE		N	Mean		SE		N	Mean		SE		N	Mean		SE		N	Mean		SE		N	Mean		SE		N	Mean		SE		N
			MMP2 (ratio) [zymography]					MMP2 (au) [RNA assay]					MMP9 (au) [RNA assay]					TIMP1 (au) [RNA assay]					TIMP2 (au) [RNA assay]					TIMP3 (au) [RNA assay]					TIMP4 (au) [RNA assay]
Matsushima, 2006	Control	a) P< 0.05	1	+/-	0		9	1	+/-	0		4	1	+/-	0		4	1	+/-	0		4	1	+/-	0		4	1	+/-	0		4	1	+/-	0		4
Matsushima, 2006	Diabetes	b) P< 0.01	1.80043	+/-	0.0650759	a	9	1.34444	+/-	0.2		4	1.05	+/-	0.116667		4	0.936111	+/-	0.288889		4	1.06685	+/-	0.24234		4	1.01114	+/-	0.142061		4	0.955224	+/-	0.0634328		4
			Mean		SD		N	Mean		SD		N	Mean		SD		N	Mean		SD		N	Mean		SD		N	Mean		SD		N	Mean		SD		N	Mean		SD		N	Mean		SD		N	Mean
			MMP2 (raw counts) [RNAseq]					MMP7 (raw counts) [RNAseq]					MMP8 (raw counts) [RNAseq]					MMP9 (raw counts) [RNAseq]					MMP11 (raw counts) [RNAseq]					MMP12 (raw counts) [RNAseq]					MMP14 (raw counts) [RNAseq]					MMP15 (raw counts) [RNAseq]					MMP19 (raw counts) [RNAseq]					TIMP1 (raw counts) [RNAseq]
Olver, 2019	Control	a) P< 0.05	5.2341	+/-	0.896715		4	0.00150314	+/-	0.00300627		4	0.00122836	+/-	0.00245672		4	0.0156388	+/-	0.0081205		4	6.59399	+/-	1.83441		4	1.18284	+/-	0.130044		4	2.88856	+/-	0.92339		4	2.31027	+/-	0.562191		4	0.279938	+/-	0.0743168		4	3.13903	+/-
Olver, 2019	WD + AB	b) P < 0.0001	6.13444	+/-	0.961723		3	0.00630515	+/-	0.0016348		3	0.00910023	+/-	0.0157621		3	0.0108412	+/-	0.00764971		3	4.05021	+/-	2.02434		3	0.827241	+/-	0.485164		3	2.25388	+/-	1.0349		3	2.2006	+/-	0.844789		3	0.226722	+/-	0.0285576		3	3.45386	+/-
			Mean		SEM		N	Mean		SEM		N
		a) P< 0.05	MMP12 (au) [qPCR]					TIMP1 (au) [qPCR]
Nachar, 2019	Normal diet	b) P< 0.01	0.0153846	+/-	0.00384615		8	0.791367	+/-	0.0719424		8
Nachar, 2019	HFD	c) P< 0.001	3	+/-	0.939759	a	6	2.44604	+/-	0.820144		6
			Mean		SD		N	Mean		SD		N	Mean		SD		N	Mean		SD		N
			MMP2 active (au) [zymography]					MMP2 inactive (au) [zymography]					TIMP1 (au) [WB]					TIMP2 (au) [WB]
Pagan, 2019	Wistar	a) P<0.05 vs Wistar	0.945813	+/-	0.167488		7	0.995902	+/-	0.368852		7	1	+/-	0.28		7	1	+/-	0.57		7
Pagan, 2019	Wistar + exercise	b) P<0.05 vs Wistar excercise	0.916256	+/-	0.236453		7	1.32172	+/-	0.454918		7	1.03	+/-	0.43		7	0.72	+/-	0.25		7
Pagan, 2019	SHR	c) P<0.05 vs SHR	1.23153	+/-	0.192118	a	7	1.79508	+/-	0.473361	a	7	0.75	+/-	0.45		7	3.68	+/-	2.25	a	7
Pagan, 2019	SHR + exercise	N = based on amount used by zymography	1.12808	+/-	0.167488		7	1.27254	+/-	0.0430328	c	7	0.7	+/-	0.28		7	1.42	+/-	0.67	b	7
			Mean		SEM		N	Mean		SEM		N	Mean		SEM		N	Mean		SEM		N
			Pro MMP9 (au) [WB]					Active MMP9 (au) [WB]					MMP9 (au) [IHC]					MMP9 (fc) [qPCR]
Reddy, 2018	Normal diet	a) P<0.05 vs Normal diet (+AngII)	0.924731	+/-	0.0967742		7	0.96861	+/-	0.107623		7	83.0189	+/-	5.03145		7	3.98734	+/-	1.70886		6
Reddy, 2018	Normal diet + AngII	b) P<0.05 vs HFD	2.08602	+/-	0.0860215	c	7	2.11211	+/-	0.0672646	a	7	189.937	+/-	10.0629	a	7	16.8038	+/-	2.37342	a	6
Reddy, 2018	HFD	c) P<0.01 vs Normal diet (+AngII)	2.09677	+/-	0.204301	c	7	2.04484	+/-	0.2287	a	7	142.138	+/-	16.3522		7	16.7089	+/-	2.08861	a	6
Reddy, 2018	HFD + AngII	d) P<0.01 vs HFD	2.94624	+/-	0.139785	a, b	7	3.53812	+/-	0.282511	c, d	7	252.83	+/-	35.2201	d	7	27.4367	+/-	2.46835	a, b	6
			Mean		SEM		N	Mean		SEM		N	Mean		SEM		N	Mean		SEM		N	Mean		SEM		N
			MMP2 (au) [zymography]					MMP2 [qPCR]					MMP9 [qPCR]					MMP13 [qPCR]					MMP14 [qPCR]
Sakata, 2004	Low salt	a) P<0.05	51.114	+/-	0.233161		6	0.988183	+/-	0.10192		6	1.10468	+/-	0.0979955		6	0.82	+/-	0.08		6	0.900222	+/-	0.10643		6
Sakata, 2004	High salt		59.1192	+/-	1.08808	a	4	2.00739	+/-	0.0886263	a	4	2.01336	+/-	0.489978	a	4	1.72	+/-	0.3		4	1.19734	+/-	0.101996		4
			Mean		SEM		N	Mean		SEM		N	Mean		SEM		N	Mean		SEM		N
			MMP2 (fc) [WB]					MMP9 (fc) [WB]					TIMP2 (fc) [WB]					TIMP1 (fc) [WB]
Sam, 2010	WT - vehicle	a) P<0.05 vs WT (Aldosterone)	1.075	+/-	0.0625		5 a 10	1.02439	+/-	0.0426829		5 a 10	1.02203	+/-	0.0176211		5 a 10	1.07438	+/-	0.0247934		5 a 10
Sam, 2010	APN KO - vehicle	b) P<0.05 vs APN KO vehicle	1.04375	+/-	0.03125		5 a 10	1.02439	+/-	0.0243902		5 a 10	1.03524	+/-	0.0396476		5 a 10	1.06612	+/-	0.0330579		5 a 10
Sam, 2010	WT - Aldosterone	c) P<0.01 vs WT (Aldosterone)	2.1375	+/-	0.1625	c	5 a 10	1.84756	+/-	0.0853659	c	5 a 10	1.23348	+/-	0.374449		5 a 10	1.23967	+/-	0.190083		5 a 10
Sam, 2010	APN KO - Aldosterone	d) P<0.01 vs APN KO vehicle	1.4625	+/-	0.14375	b, c	5 a 10	1.92683	+/-	0.097561	d	5 a 10	0.982379	+/-	0.0881057		5 a 10	2.66942	+/-	1.13223		5 a 10
			Mean		SE		N	Mean		SE		N	Mean		SE		N	Mean		SE		N
			MMP2 (OD) [zymography]					MMP9 (OD) [zymography]					TIMP1 (OD) [zymography]					MMP13 (OD) [WB]
Samuel, 2008	Control	a) P< 0.05	0.99732	+/-	0.11796		6	0.99735	+/-	0.11671		6	1	+/-	0.02003		6	1.00442	+/-	0.04868		6
Samuel, 2008	Diabetes	b) P< 0.02	1.74263	+/-	0.23056	b	6	1.8939	+/-	0.2122	a	6	1.02773	+/-	0.01233		6	1.09292	+/-	0.08407		6
			Mean		SEM		N	Mean		SEM		N	Mean		SEM		N	Mean		SEM		N
			MMP2 (au) [qPCR]					MMP9 (au) [qPCR]					TIMP1 (au) [qPCR]					TIMP2 (au) [qPCR]
Sorop, 2018	Control	a) P< 0.05	1	+/-	0.06		8	1	+/-	0.26		8	1	+/-	0.04		8	1	+/-	0.09		8
Sorop, 2018	Metabolic syndrome		0.59	+/-	0.05	a	10	0.73	+/-	0.08		10	1.03	+/-	0.06		10	0.73	+/-	0.07	a	10
			Mean		SEM		N	Mean		SEM		N	Mean		SEM		N
			MMP2 [qPCR]					MMP9 [qPCR]					TIMP2 [qPCR]
Tate, 2016	Vehicle Control	a) P< 0.05	0.9969	+/-	0.11956		6 a 13	0.9969	+/-	0.0652		6 a 13	0.9938	+/-	0.0656		6 a 13
Tate, 2016	STZ Control	b) P< 0.01	0.4099	+/-	0.0373	a	6 a 13	1.2764	+/-	0.0559	a	6 a 13	1.1344	+/-	0.0375		6 a 13
			Mean		SEM		N	Mean		SEM		N	Mean		SEM		N
			MMP2 (OD*mm2/mg*ml protein) [zymography]					TIMP1 (ng/ml * mg protein) [ELISA]					TIMP2 (ng/ml * mg protein) [ELISA]
Tozzi, 2007	Control	a) P< 0.05	0.591304	+/-	0.0478261		6	1.9	+/-	0.7		6	1.00161	+/-	0.15		6
Tozzi, 2007	cLVH		0.7	+/-	0.073913	a	17	1.8	+/-	0.3		17	0.904839	+/-	0.193548		17
			Mean		SEM		N
			MMP2 [zymography]
Tsutsui, 2007	Control	a) P< 0.05	1.058	+/-	0.106729		6
Tsutsui, 2007	Diabetes	b) P< 0.01	1.93039	+/-	0.116009	a	6
			Mean		SEM		N	Mean		SEM		N	Mean		SEM		N
			MMP2 (au) [zymography]					MMP2 (%) [IHC]					MMP9 (%) [IHC]
Westermann, 2007	Vehicle	a) P< 0.05	3339.17	+/-	272.293		10	99.6774	+/-	14.0323		10	99.6774	+/-	7.742		10
Westermann, 2007	Diabetes		2221.34	+/-	157.643	a	10	38.7097	+/-	5.8064	a	10	144.194	+/-	7.2581	a	10
			Mean		SD		N
			TIMP1 (%) [qPCR]
Xu, 2012	Wistar	a) P< 0.05	99.7297	+/-	5.67568		3
Xu, 2012	SHR	b) P< 0.01	328.378	+/-	41.3514	b	3
			Mean		SEM		N	Mean		SEM		N
			MMP2 (au) [qPCR]					ADAM12 (au) [qPCR]
Zhong, 2010	Control	a) P< 0.05	0.634615	+/-	0.0192308		6	0.460396	+/-	0.0371287		6
Zhong, 2010	AngII		1.93269	+/-	0.105769	a	8	1.83416	+/-	0.118812	a	8
			Mean		SEM		N	Mean		SEM		N	Mean		SEM		N	Mean		SEM		N	Mean		SEM		N	Mean		SEM		N	Mean		SEM		N
			Pro MMP2 [zymography]					MMP9 [zymography]					Pro MMP2 (fc) [qPCR]					Pro MMP8 (fc) [qPCR]					Pro MMP9 (fc) [qPCR]					TIMP1 (fc) [qPCR]					TIMP3 (fc) [qPCR]
Zibadi, 2011	C57BL/6	a) P< 0.05 vs WT	9.29452	+/-	0.09589		3	9.10959	+/-	0.07534		3	1	+/-	0.06		4	1	+/-	0.59		4	1	+/-	0.14		4	1	+/-	0.31		4	1	+/-	0.16		4
Zibadi, 2011	ob/ob	b) P< 0.05 vs ob/ob	9.71918	+/-	0.0137	a	3	9.21233	+/-	0.02055		3	1.16	+/-	0.05		4	6.95	+/-	0.22	a	4	0.65	+/-	0.13	a	4	1.88	+/-	0.13	a	4	1.54	+/-	0.12	a	4
Zibadi, 2011	ob/ob + leptin		9.77397	+/-	0.0137		3	9.18493	+/-	0.0137		3	1.29	+/-	0.12		4	2.59	+/-	0.05	b	4	0.72	+/-	0.23		4	1.35	+/-	0.05	b	4	1.32	+/-	0.05	b	4
[truncated: 30 more columns]
